# Supplementary material for: The therapeutic potential of phage pT2784 against ST40-KL47 type Acinetobacter baumannii and bacterial fitness trade-offs
Source: Microbiol Spectr. 2026 Mar 23;14(5):e03301-25. doi: 10.1128/spectrum.03301-25 (PMC13141903; doi:10.1128/spectrum.03301-25)
Supplement: Supplemental tables — Tables S1 to S4. [file spectrum.03301-25-s0001.xlsx]

## Sheet: Table S1
Table S1 Antibiotic susceptibility tests of strains used in the host range analysis
Species	Strain	ST type	KL type	MDR/XDR Status	Piperacillin/tazobactam (mm)	Piperacillin/tazobactam (μg/mL)	Ceftazidime (μg/mL)	Cefepime (μg/mL)	Imipenem (μg/mL)	Meropenem (mm)	Meropenem (μg/mL)	Colistin (μg/mL)	Cefoperazone/sulbactam (μg/mL)	Tobramycin (μg/mL)	Trimethoprim/sulfamethoxazole (μg/mL)	Levofloxacin (μg/mL)	Minocycline (mm)	Minocycline (μg/mL)	Tigecycline (μg/mL)	Amikacin (μg/mL)
A. baumannii	T12965	2	2	XDR		≥128	≥64	≥32	≥16		≥16	2	≥64	≥16	≥320	≥8		≥16	≥4
A. baumannii	T12967	2	2	XDR		≥128	≥64	≥32	≥16		≥16	2	≥64	≥16	≥320	≥8		≥16	≥4
A. baumannii	T13520	2	2	XDR		≥128	≥64	≥32	≥16		≥16	≤0.5	≥64	≥16	≥320	≥8		≥16	4
A. baumannii	T3048	2	3	XDR		≥128	≥64	≥32	≥16		≥16	≤0.5	≥64	≥16	≤20	≥8		≥16	4
A. baumannii	T3094	2	3	XDR		≥128	≥64	≥32	≥16		≥16	≤0.5	≥64	≥16	≤20	≥8		≥16	≥8
A. baumannii	T3307	2	3	XDR		≥128	≥64	≥32	≥16		≥16	≤0.5	≥64	≥16	≤20	≥8		≥16	4
A. baumannii	T1319	2	7	XDR		≥128	≥64	16	≥16		≥16	≤0.5	≥64	≥16	≤20	≥8		≥16	4
A. baumannii	T1658	2	7	XDR		≥128	≥64	≥32	≥16		≥16	≤0.5	≥64	≥16	≥320	≥8		4	2
A. baumannii	T2010	2	7	XDR		≥128	≥64	16	≥16		≥16	≤0.5	≥64	≥16	≤20	≥8		≥16	4
A. baumannii	T12430	2	9	XDR		≥128	≥64	≥32	≥16		≥16	≤0.5	32	≥16	≤20	≥8		8	2
A. baumannii	T12457	2	9	XDR		≥128	≥64	≥32	≥16		≥16	≤0.5	32	≥16	≤20	≥8		8	2
A. baumannii	T13166	2	9	XDR		≥128	≥64	≥32	≥16		≥16	≤0.5	≥64	≥16	≤20	≥8		8	2
A. baumannii	T2297	40	45	XDR		≥128	≥64	≥32	≥16		≥16	≤0.5	≥64	≤1	≥320	≥8		8	2
A. baumannii	T2784	40	47	-		≤4	2	2	≤0.25		≤0.25	≤0.5	≤8	≤1	≤20	≤0.12		≤1	≤0.5
A. baumannii	T3153	40	47	-		≤4	2	2	≤0.25		≤0.25	≤0.5	≤8	≤1	≤20	≤0.12		≤1	≤0.5
A. baumannii	T3311	113	139	MDR		≥128	8	16	≥16		≥16	≤0.5	≤8	≥16	≤20	≥8		≤1	1
A. baumannii	T3840	113	139	MDR		≥128	2	≥32	≥16		≥16	≤0.5	32	≥16	≤20	≥8		≤1	1
A. baumannii	T4258	113	139	MDR		≥128	2	≥32	≥16		≥16	≤0.5	≥64	≥16	≤20	≥8		≤1	1
A. baumannii	T10332	571	10	XDR		≥128	≥64	≥32	≥16		≥16	2	≥64	≥16	160	≥8		2	≥8
A. baumannii	T10408	571	10	XDR		≥128	≥64	≥32	8		≥16	≤0.5	≥64	≥16	≥320	8		4	8
A. baumannii	T11233	2	104	XDR		≥128	≥64	≥32	≥16		≥16	2	32	≥16	≤20	≥8		4	2
A. baumannii	T1058	2	104	XDR		≥128	≥64	≥32	≥16	6			32		≤20	≥8	13		2
A. baumannii	T2977	2	104	XDR		≥128	≥64	≥32	≥16		≥16	1	32	≥16	≤20	≥8		4	4
A. baumannii	T10252	2	101	XDR		≥128	≥64	≥32	≥16		≥16	≤0.5	32	≥16	≥320	≥8		8	2
A. baumannii	T10331	2	101	XDR		≥128	≥64	≥32	≥16		≥16	≤0.5	32	≥16	≥320	≥8		8	4
A. baumannii	T11889	2	101	XDR		≥128	≥64	≥32	≥16		≥16	2	16	≥16	≤20	≥8		8	2
A. baumannii	T13697	2	160	XDR		≥128	≥64	≥32	≥16		≥16	≤0.5	≥64	≥16	≥320	≥8		8	2
A. baumannii	T1005	2	160	MDR		≥128	≥64	≥32	≥16		≥16	1	≥64	≤1	≤20	4		4	2
A. baumannii	T11280	221	14	MDR		32	≥64	16	8		4	≤0.5	≤8	≤1	≥320	≤0.12		≤1	≤0.5
A. baumannii	T10858	284	14	-		≤4	2	1	≤0.25	36			≤8		≤20	≤0.12			≤0.5
A. baumannii	T11572	396	38	MDR		≥128	16	8	≤0.25		0.5	≤0.5	≤8	≤1	≤20	0.25		≤1	≤0.5
A. baumannii	T10236	464	210	XDR		≥128	≥64	≥32	≥16		≥16	2	≥64	≥16	160	≥8		2	≥8
A. baumannii	T10780	119	100	MDR		16	32	16	≤0.25		1	≤0.5	≤8	≤1	≤20	≤0.12		≤1	≤0.5
A. baumannii	T11867	57	230	-		≤4	2	2	≤0.25		≤0.25	≤0.5	≤8	≤1	≤20	≤0.12		≤1	≤0.5
A. baumannii	T10223	354	125	-		≤4	2	2	≤0.25		≤0.25	≤0.5	≤8	≤1	≤20	0.25		≤1	≤0.5
A. baumannii	F7320	23	108	-		≤4	2	2	≤0.25		≤0.25	≤0.5	≤8	≤1	≤20	≤0.12		≤1	≤0.5
K. pneumoniae	217370	11	47	XDR		≥128	≥64	≥32	≥16		≥16	≤0.5	≥64	≥16	≥320	≥8		≥16		≥64
K. pneumoniae	T5003	11	64	XDR		≥128	≥64	≥32	≥16		≥16	≤0.5	≥64	≥16	≥320	≥8		8	2	≥64
P. aeruginosa	T3475	162	-	MDR	8		≥64	16	≥16		≥16	≤0.5	32	≥16		≥8				≥64
P. aeruginosa	T3553	1196	-	-	8		8	8	2		1	≤0.5	32	≤1		4				≤2
The susceptibility profiles were determined by standard broth microdilution method (or disk diffusion method) according to CLSI guidelines (CLSI M100-ED35, 2025).

## Sheet: Table S2
Table S2 Prediction of 76 ORFs for phage pT2784 genome
ORF	Strand	Start	Stop	Nucleotide length (bp)	Amino acid length (aa)	Putative fuction	Interpro results	Best hit	Query cover(%)	BLASTp identity(%)
ORF1	+	45	209	165	55	hypothetical protein		Acinetobacter phage vB_Aba_QH4	100	98.73
ORF2	+	278	433	156	52	nucleotide kinase	Sav-like nucleotide kinase	Acinetobacter phage Cato	100	98.04
ORF3	+	441	806	366	122	hypothetical protein		Acinetobacter phage AB_NC1	100	95.04
ORF4	+	944	1165	222	74	RusA family crossover junction endodeoxyribonuclease		Acinetobacter phage vB_AQ1	100	95.89
ORF5	+	1305	1544	240	80	hypothetical protein		Acinetobacter phage XC1	100	98.73
ORF6	+	1608	1823	216	72	DUF551 domain-containing protein		Salmon_SP_031	97	36.99
ORF7	+	1944	2162	219	73	hypothetical protein		Acinetobacter phage AP22	100	94.44
ORF8	+	2425	2730	306	102	hypothetical protein		Acinetobacter phage SR	100	95.05
ORF9	+	2739	3119	381	127	hypothetical protein		Acinetobacter phage YMC11/11/R3177	98	26.24
ORF10	+	3158	3460	303	101	hypothetical protein		Acinetobacter phage vB_AbaM_IME284	100	100
ORF11	+	3462	3662	201	67	HTH DNA binding protein	DNA-binding transcriptional regulator	Acinetobacter phage XC1	100	90.91
ORF12	+	4190	4384	195	65	hypothetical protein		Acinetobacter phage Scipio	100	98.44
ORF13	+	4559	4744	186	62	hypothetical protein		Acinetobacter phage vB_AbM_WUPSU	100	51.61
ORF14	+	4810	5241	432	144	terminase small subunit		Acinetobacter phage AP22	100	98.6
ORF15	+	5342	6523	1182	394	terminase large subunit		Acinetobacter phage Abp95	100	99.75
ORF16	+	6527	7954	1428	476	portal protein		Acinetobacter phage Brutus	100	97.25
ORF17	+	8188	8895	708	236	Head morphogenesis protein	Head morphogenesis protein	Acinetobacter phage WCHABP1	100	99.57
ORF18	+	8927	9199	273	91	hypothetical protein		Acinetobacter phage WCHABP12	100	96.67
ORF19	+	9768	9986	219	73	hypothetical protein		Acinetobacter phage vB_AbaM_IME284	100	97.22
ORF20	+	10001	10174	174	58	hypothetical protein		Acinetobacter phage SR	100	94.74
ORF21	+	10186	10338	153	51	hypothetical protein		Acinetobacter phage Abp95	100	92
ORF22	+	10521	10904	384	128	hypothetical protein		Acinetobacter phage Ab31	99	74.6
ORF23	+	10999	11430	432	144	hypothetical protein		Acinetobacter phage vB_AbaM_IME284	85	100
ORF24	+	11432	11851	420	140	hypothetical protein		Acinetobacter phage YMC-13-01-C62	70	67.01
ORF25	+	12154	12420	267	89	hypothetical protein		Acinetobacter phage vB_AbaM_IME284	100	97.73
ORF26	+	12461	12661	201	67	hypothetical protein		Acinetobacter phage WCHABP12	100	98.48
ORF27	+	12902	14236	1335	445	head maturation protease		Acinetobacter phage YMC-13-01-C62	100	99.1
ORF28	+	14244	14723	480	160	minor head protein		Acinetobacter phage YMC-13-01-C62	100	100
ORF29	+	14733	15752	1020	340	major capsid protein		Acinetobacter phage vB_AbaM_BP10	100	99.71
ORF30	+	15832	16170	339	113	hypothetical protein		Acinetobacter phage YMC-13-01-C62	100	100
ORF31	+	16251	16622	372	124	head tail connector protein		Acinetobacter phage Brutus	99	97.54
ORF32	+	16638	16784	147	49	tail length tape measure protein		Acinetobacter phage AB1	98	97.87
ORF33	+	16829	17221	393	131	RNA polymerase		Acinetobacter phage P711	100	93.85
ORF34	+	17308	17403	96	32	neck protein		Acinetobacter phage Cato	100	90.32
ORF35	+	17477	18034	558	186	DNA polymerase III beta subunit	DNA replication protein	Acinetobacter phage Cato	100	98.92
ORF36	+	18072	18575	504	168	head adaptor		Acinetobacter phage vB_AbaM_A72	100	98.8
ORF37	+	18602	19066	465	155	tail completion protein	Neck terminator protein	Acinetobacter phage Cato	100	97.4
ORF38	+	19149	20519	1371	457	tail sheath protein		Acinetobacter phage vB_AbaM_fThrA	100	98.68
ORF39	+	20532	20981	450	150	virion structural protein	Tail fiber protein	Acinetobacter phage LZ35	100	99.33
ORF40	+	21027	21452	426	142	tail assembly chaperone		Acinetobacter phage Scipio	100	99.29
ORF41	+	21482	21694	213	71	putative tail-fiber/lysozyme protein		Acinetobacter phage YMC-13-01-C62	100	90
ORF42	+	21697	23727	2031	677	lysozyme-like protein	Lysozyme-like domain superfamily	Acinetobacter phage SR	100	97.04
ORF43	+	23735	24331	597	199	tail tube initiator		Acinetobacter phage Cato	100	100
ORF44	+	24333	24611	279	93	virion structural protein		Acinetobacter phage WCHABP12	100	98.91
ORF45	+	24798	25610	813	271	baseplate hub		Acinetobacter phage vB_AbaM_fThrA	100	98.15
ORF46	+	25765	26238	474	158	baseplate assembly protein		Acinetobacter phage vB_AbaM_A72	100	98.73
ORF47	+	26241	26387	147	49	hypothetical protein		Acinetobacter phage Scipio	100	100
ORF48	+	26393	26737	345	115	tail sheath intiator protein		Acinetobacter phage VB_AB_Acb75	100	99.12
ORF49	+	26812	27918	1107	369	baseplate J-like protein		Acinetobacter phage WCHABP12	100	99.18
ORF50	+	27942	28544	603	201	baseplate wedge protein		Acinetobacter phage Brutus	100	99
ORF51	+	28666	29325	660	220	tail fiber protein		Acinetobacter phage vB_ApiM_IME-Ap7	100	63.52
ORF52	+	29327	31603	2277	759	tail spike protein	Cell wall-degrading enzyme	Acinetobacter phage Cato	100	91.32
ORF53	+	31659	31994	336	112	holin	Multi-pass membrane protein	Acinetobacter phage XC1	100	91.89
ORF54	+	32240	32752	513	171	endolysin		Acinetobacter phage LZ35	99	98.82
ORF55	-	33057	32851	207	69	hypothetical protein		Acinetobacter phage Cato	100	98.53
ORF56	-	33607	33074	534	178	nucleoside triphosphate pyrophosphohydrolase		Acinetobacter phage Scipio	100	100
ORF57	-	33756	33610	147	49	hypothetical protein		Acinetobacter phage vB_AbaM_IME284	100	97.92
ORF58	-	33947	33768	180	60	hypothetical protein		Acinetobacter phage vB_AbM_WUPSU	100	93.22
ORF59	-	34234	33968	267	89	hypothetical protein		Acinetobacter phage vB_AbaM_IME284	100	98.86
ORF60	-	34824	34258	567	189	DNA exonuclease		Acinetobacter phage Brutus	100	98.94
ORF61	-	35492	34857	636	212	Erf-like ssDNA annealing protein		Acinetobacter phage WCHABP12	100	100
ORF62	-	35644	35534	111	37	hypothetical protein		Acinetobacter phage WCHABP12	100	100
ORF63	-	36048	35716	333	111	hypothetical protein		Acinetobacter phage vB_AbaM_AB3P2	100	98.18
ORF64	-	37169	36381	789	263	transcriptional regulator	Membrane-associated protein	Acinetobacter phage BUCT628	97	72.76
ORF65	+	37244	37669	426	142	helix-turn-helix transcriptional regulator	DNA-binding protein	Acinetobacter phage Ab59	100	97.16
ORF66	+	37772	38011	240	80	hypothetical protein		Acinetobacter phage vB_Aba_QH4	100	98.73
ORF67	+	38035	38250	216	72	hypothetical protein		Acinetobacter phage vB_AbaM_IME284	100	100
ORF68	+	38256	38945	690	230	DNA adenine methylase	DNA methyltransferase	Acinetobacter phage VB_AB_Acb75	100	73.82
ORF69	+	39345	39524	180	60	hypothetical protein		Acinetobacter phage vB_AbaM_BP10	100	98.31
ORF70	+	39525	40256	732	244	replication initiation protein		Acinetobacter phage VB_AB_Acb75	100	95.55
ORF71	+	40262	41605	1344	448	replicative DNA helicase		Acinetobacter phage BUCT628	100	99.33
ORF72	+	41819	42067	249	83	hypothetical protein		Acinetobacter phage vB_Aba_ZC3	100	98.78
ORF73	+	42127	42354	228	76	hypothetical protein		Acinetobacter phage vB_AbaM_fThrA	100	94.67
ORF74	+	42601	42813	213	71	immunity to superinfection		Acinetobacter phage RM_A1	100	98.57
ORF75	+	42923	43684	762	254	hypothetical protein		Acinetobacter phage vB_AQ1	100	82.21
ORF76	+	43747	44253	507	169	hypothetical protein		Acinetobacter phage VB_AB_Acb75	100	100

## Sheet: Table S3
Table S3 Drug resistance genes in A. baumannii T2784
Sequence	Start	End	Strand	Gene	Coverage (%)	Identity (%)
NODE_13_length_102260_cov_36.666856	70112	70936	+	blaOXA-430_1	100	99.88
NODE_1_length_427485_cov_48.027413	171989	173140	+	blaADC-25_1	100	96.7

## Sheet: Table S4
Table S4 Strains, plasmids and primers used in this study
Strains
	Name	Description	Reference
1	T2784	﻿Wild type, sensitive to phage pT2784	This study
2	pT2784-R1	﻿Obtained in vitro, resistant to phage pT2784	This study
3	R1:pBAD18	pT2784-R1 complemented with ﻿pBAD18Kan-Ori plasmid	This study
4	R1:pBAD18-itrA3	pT2784-R1 complemented with ﻿pBAD18Kan-Ori-itrA3 plasmid and induced for itrA3 expression	This study
5	pT2784-R2	﻿Obtained in vitro, resistant to phage pT2784	This study
6	R2:pBAD18	pT2784-R2 complemented with ﻿pBAD18Kan-Ori plasmid	This study
7	R2:pBAD18-gtr50	pT2784-R2 complemented with ﻿pBAD18Kan-Ori-gtr50 plasmid and induced for gtr50 expression	This study
8	pT2784-R3	﻿Obtained in vitro, resistant to phage pT2784	This study
9	R3:pBAD18	pT2784-R3 complemented with ﻿pBAD18Kan-Ori plasmid	This study
10	R3:pBAD18-itrA3	pT2784-R3 complemented with ﻿pBAD18Kan-Ori-itrA3 plasmid and induced for itrA3 expression	This study
Plasmids
	Name	Description	Reference
1	﻿pBAD18Kan-Ori	Shuttle vector containing ori for replication in A. baumannii, with araBAD promoter	[45]
2	﻿pBAD18Kan-Ori-itrA3	﻿pBAD18Kan-Ori with a copy of itrA3 from A. baumannii T2784, cloned in between EcoRI and SalI restriction sites, under control of promoter araBAD	This study
3	﻿pBAD18Kan-Ori-gtr50	﻿pBAD18Kan-Ori with a copy of gtr50 from A. baumannii T2784, cloned in between EcoRI and SalI restriction sites, under control of promoter araBAD	This study
Primers
	Name	Description	Sequence (5'-3')
1	﻿pBAD18Kan-Ori-F	﻿For confirmation of colonies complemented with the pBAD18Kan-Ori plasmid	ATCGCGTATTTCGTCTCGCT
2	﻿pBAD18Kan-Ori-R		GGAGAAAACTCACCGAGGCA
3	EcoRI-itrA3-F	For construction of pBAD18Kan-Ori-itrA3	AGACACGAATTCATGAAAAGATTGGTTGATAT
4	SalI-itrA3-R		AGATCAGTCGACTTAATACTGTACTTCATCTT
5	EcoRI-gtr50-F	For construction of pBAD18Kan-Ori-gtr50	AGACACGAATTCATGCAAAATAAAAAAATTGT
6	SalI-gtr50-R		AGATCAGTCGACTCAACCAATCTTTTCATAAG
7	pBAD18-itrA3-F	﻿For confirmation of colonies complemented with the pBAD18Kan-Ori-itrA3 plasmid	AGGAAAGACCGGGCAAAGAC
8	pBAD18-itrA3-R		CACTTCTGAGTTCGGCATGG
9	pBAD18-gtr50-F	﻿For confirmation of colonies complemented with the pBAD18Kan-Ori-gtr50 plasmid	CTGGGTGGCATCGGTTTAGA
10	pBAD18-gtr50-R		CACTTCTGAGTTCGGCATGG
